# Supplementary material for: Genetic Diversity of Mitochondrial DNA of Bemisia tabaci (Gennadius) (Hemiptera: Aleyrodidae) Associated with Cassava and the Occurrence of Cassava Mosaic Disease in Zambia
Source: Insects. 2020 Nov 5;11(11):761. doi: 10.3390/insects11110761 (PMC7694332; doi:10.3390/insects11110761)
Supplement: Supplementary file 1 [file insects-11-00761-s001.zip]

Archive with 5 entries (4 files):
- insects-919413-insects-Supplementary Table/
- insects-919413-insects-Supplementary Table/insects-911143 Supplementary Table 1.docx
- insects-919413-insects-Supplementary Table/insects-911143Supplementary Table 2.docx
- insects-919413-insects-Supplementary Table/insects-911143Supplementary Table 3.docx
- insects-919413-insects-Supplementary Table/insects-911143Supplementary Table 4.docx
